# Supplementary material for: Identifying treatment options for BRAFV600 wild-type metastatic melanoma: A SU2C/MRA genomics-enabled clinical trial
Source: PLoS One. 2021 Apr 7;16(4):e0248097. doi: 10.1371/journal.pone.0248097 (PMC8026051; doi:10.1371/journal.pone.0248097)
Supplement: S1 Table — (XLSX) [file pone.0248097.s003.xlsx]

## Sheet: SuppTable1
Supplementary Table 1. Study pharmacopeia
A. Commercial agents available for use
Drug name	Target	Route
Adriamycin	DNA, TOP2A	IV
Bortezomib	proteasomes	IV, Sub-Q
Carboplatin	DNA	IV
Dacarbazine	POLA2	IV
Dasatinib	C-Src	Oral
Erlotinib	EGFR, NR1I2	Oral
Ectoposide	topoisomerase-2	IV, Oral
Gemcitabine	RRM1, TYMS, CMPK, DNA	IV
Imatinib	Multi-kinase (BCR-ABL, c-kit, PDGFR, RET)	Oral
Interferon, recombinant	IFNAR2, IFNAR1	IV, Sub-Q
Paclitaxel	TUBB1, BCL2	IV
Pemetrexed	TYMS, ATIC, DHFR, GART	IV
Sorafenib	BRAF, RAF1, VEGFR2, VEGFR3, FLT3, PDGFRB, KIT, FLT4	Oral
Temozolomide	DNA	Oral
Vorinostat	pan-histone deacetylase inhibitor	Oral
B. Commercial agents provided by company
Company	Drug name	Target	Route	IND#
Exelixis	XL184 (cabozantinib)	Multi-kinase (VEGFR2, Met, FLT3, Tie2, KIT, RET)	Oral	72,596; 113,446
Pfizer	PD-0332991 (palbociclib)	CDK4/6 inhibitor	Oral	69324
	Inlyta (axitinib)	VEGFR	Oral	N/A
	Bosulif (bosutinib)	Abl, Src	Oral	N/A
	Sutent (sunitinib)	PDGFRa, PDGFRb, VEGFR1, VEGFR2, VEGFR3, KIT, FLT3, CSF1R, RET	Oral	N/A
	Torisel (temsirolimus)	FRAP1	IV	N/A
	Xalkori (crizotinib)	ALK, ROS1, MET	Oral	N/A
C. Investigational agents available for use
Company	Drug name	Target	Route	IND#
Millenium	MLN8237	Aurora A kinase	Oral	75473
	MLN9708	proteasome protease inhibitor	Oral	104482
Pfizer	PF-00299804	pan-Erbb	Oral	72775
Plexxikon	Pexidartinib (PLX3397)	FMS, Kit, Fit3-ITD	Oral	105521
Novartis	BGJ398	FGFR1/2	Oral	104187
Array BioPharma	MEK162 (binimetinib)	MEK1/2	Oral	109560
