# Supplementary material for: Identifying treatment options for BRAFV600 wild-type metastatic melanoma: A SU2C/MRA genomics-enabled clinical trial
Source: PLoS One. 2021 Apr 7;16(4):e0248097. doi: 10.1371/journal.pone.0248097 (PMC8026051; doi:10.1371/journal.pone.0248097)
Supplement: S2 Table — (XLSX) [file pone.0248097.s004.xlsx]

## Sheet: SuppTable2
Supplementary Table 2. Additional clinical info
													First Metastatic Disease							Progression 1							Progression 2
Patient	Ethnicity	Race	Histology	Interferon	Mitoses (mm2)	Previous Cancers	Other Tx	Met Site @ Presentation	Most Recent Response on Imaging	# Lymph Nodes Involved	Primary surgery location	Prior Tx of Previous Cancers	Site	Tx	Amt of Radiation	Best Tx Response	Radiation Response	Response to Surgery	Response to Tx	Site	Tx	Amt of Radiation	Best Tx Response	Radiation Response	Response to Surgery	Response to Tx	Site	Tx	Amt of Radiation	Best Tx Response	Radiation Response	Response to Surgery	Response to Tx
SM0001	Not Hispanic/Latino	Caucasian	Melanoma	No	1	None		None		0	wide local excision	N/A	right calf	No Radiation, No Surgery, No Treatment			0	0	0	right knee	No Radiation, No Surgery, No Treatment	0		0	0	0	sternum and right lower extremity	No Radiation, No Surgery, No Treatment	0		0	0	0
SM0002	Not Hispanic/Latino	Caucasian	Malignant melanoma, acral lentiginous type	No	1-5	None		Multiple		4	Skin, left heal: wide excision	N/A	Left Retroperitoneal Lymph Node	No Radiation, Surgery, None		Stable Disease	0	Stable Disease	0	Left Lower Leg, Distal Calf	No Radiation, Surgery, Limb Perfusion	0	Partial Response	0	Partial Response	Partial Response	Left Lower Leg, lateral	No Radiation, No Surgery, None	0		0	0	0
SM0003	Not Hispanic/Latino	Caucasian	Melanoma	No	None	None	N/A	None	0	0	wide local excision and right inguinal sentinel lymph node biopsy	N/A	right leg	No Radiation, Surgery, Ipilumimab	0	Progressive Disease	0	0	Progressive Disease	in-transit disease	No Radiation, No Surgery, pembrolizumab	0	Progressive Disease	0	0	Progressive Disease	right lower extremity in-transit metastases	No Radiation, No Surgery, clinical trial - MDM2 inhibitor	0	Progressive Disease	0	0	Progressive Disease
SM0004	Not Hispanic/Latino	Caucasian	Metastatic melanoma	No	None	None	IMCgploo; Pembrolizumab; Carboplatin/taxol	Multiple	Progressive Disease	0	Left pelvic lymph node excision	0	Pelvic lymph node and liver disease at initial diagnosis	No Radiation, Surgery, Ipilumumab	0	Progressive Disease	0	0	Progressive Disease	Liver, lymph nodes	No Radiation, No Surgery, Nivolumab	0	Progressive Disease	0	0	Progressive Disease	Liver, lymph nodes	No Radiation, No Surgery, Ipilumumab	0	Progressive Disease	0	0	Progressive Disease
SM0005	Not Hispanic/Latino	Caucasian	Spindle cell	No	Yes	Early stage prostate cancer	0	None	Progressive Disease	0	enucleation of right eye	none	liver	No Radiation, Surgery, Ipilumimab	0	Stable Disease	0	0	Stable Disease	liver	No Radiation, No Surgery, No Treatment	0		0	0	0	0	No Radiation, No Surgery, No Treatment	0		0	0	0
SM0006	Not Hispanic/Latino	Caucasian	Do not have original pathology report	No	None	Seminoma	0	Multiple	Progressive Disease	0	0	Orchiectomy and radiation, Cisplatin/Etoposide and radiation	Liver, Metastatic at initial diagnosis	No Radiation, No Surgery, Ipilumumab	0	Progressive Disease	0	0	Progressive Disease	L3	Radiation, No Surgery, Pembrolizumab	1000	Progressive Disease	Yes	0	Progressive Disease	Multiple	Radiation, No Surgery, No Treatment	2000	Yes	Yes	0	0
SM0007	Not Hispanic/Latino	Caucasian	0	No	None	None	Ipilimumab stopped due to grade 3 colitis; Keytruda stopped due to progression	0	Progressive Disease	0	Local excision	0	Left neck lymph nodes	No Radiation, Surgery, Clinical trial, protocol MCC15241	0	Complete ResponseComplete Response	0	Complete Response	Complete Response	Left Posterior Shoulder	No Radiation, Surgery, None.	0		0	0	0	Large bowel	No Radiation, No Surgery, None	0	Yes	0	Yes	0
SM0008	Not Hispanic/Latino	Caucasian	Unknown	No	None	Infiltrating Ductal Carcinoma (Right breast): s/p lumpectomy and radiation therapy	Pembrolizumab with progressive disease; Nivolumab with progressive disesase	None	Progressive Disease	0	0	Lumpectomy and Radiation Therapy	Right Lung	No Radiation, No Surgery, None.	0	Progressive DiseaseProgressive Disease	0	Progressive Disease	Progressive Disease	Left Retroperitoneum	No Radiation, Surgery, None.	0	Progressive Disease	0	Progressive Disease	0	Gastric	No Radiation, No Surgery, Ipilimumab	0	Progressive Disease	0	No	Progressive Disease
SM0009	Not Hispanic/Latino	Caucasian	Unspecified	No	1-5	None	0	None	Progressive Disease	0	Wide local excision and multiple punch biopsies	N/A	Lung	No Radiation, No Surgery, Ipilimumab	0	Progressive Disease	0	0	Progressive Disease	Skin, Lymph nodes, Lungs, Omentum, Bones	No Radiation, No Surgery, Pembrolizumab	0	Progressive Disease	0	0	Progressive Disease	0	No Radiation, No Surgery, No Treatment	0		0	0	0
SM0010	Not Hispanic/Latino	Caucasian	Choroidal melanoma	No	None	NA	Pembrolizumab (5 cycles)	Multiple	Progressive Disease	0	0	N/A	Liver	No Radiation, No Surgery, Clinical Trial- 92 billion tumor infiltrating lymphocytes as well as six do	0	Partial Response	0	0	Partial Response	lateral right liver nodule	No Radiation, No Surgery, No Treatment	0		0	0	0	Liver	No Radiation, No Surgery, Ipilimumab	0	Progressive Disease	0	0	Progressive Disease
SM0011	Not Hispanic/Latino	Caucasian	Unknown	No	None	None	0	None	Progressive Disease	0	Radiation plaque therapy	N/A	Right lower extremity	No Radiation, No Surgery, Ipilimumab	0	Complete Response	0	0	Complete Response	Retroperitoneal mass	No Radiation, No Surgery, ipilimumab	0	Progressive Disease	0	0	Progressive Disease	0	No Radiation, No Surgery, No Treatment	0		0	0	0
SM0012	Not Hispanic/Latino	Caucasian	Periclitoral melanoma	Yes	None	None	0	None	Progressive Disease	1	Radical Partial Vulvectomy	None	Metastatic adenopathy in pelvic nodes and liver	Radiation, No Surgery, Nivolumab (clinical trial)	5040	Complete Response	No	0	Complete Response	Subcutaneous nodules including the left thigh/buttock, right medial thigh,	No Radiation, No Surgery, Ipilimumab	0	Progressive Disease	0	0	Progressive Disease	Nodules in left breast, left upper extremity, soft tissues of the abdomen a	No Radiation, No Surgery, No Treatment	0		0	0	0
SM0013	Not Hispanic/Latino	Caucasian	0	No	None	None	0	None	Progressive Disease	0	Left eye and left conjunctiva, enucleation and excision of conjunctival lesion	0	liver	No Radiation, No Surgery, Ipilimumab 3 mg/kg IV q 3 weeks	0	Progressive Disease	0	0	Progressive Disease	liver	No Radiation, No Surgery, Nivolumab	0	Progressive Disease	0	0	Progressive Disease	liver	No Radiation, No Surgery, No Treatment	0		0	0	0
SM0014	Not Hispanic/Latino	Caucasian	Malignant melanoma, nodular melanoma	No	1-5	None	0	None	Progressive Disease	4	Wide local excision	N/A	In-transit Metastases	No Radiation, Surgery, No Treatment	0	Stable Disease	0	Stable Disease	0	0	No Radiation, No Surgery, No Treatment	0		0	0	0	0	No Radiation, No Surgery, No Treatment	0		0	0	0
SM0015	Not Hispanic/Latino	Caucasian	0	No	None	Uterine Cancer, Squamous cell carcinoma	0	None	Progressive Disease	1	right radical anterior vulvectomy	Total hysterectomy/BSO, Mohs surgery	Vulvar	No Radiation, No Surgery, Ipilimumab 3 mg/kg IV q 3 weeks	0	Progressive Disease	0	0	Progressive Disease	liver	Radiation, No Surgery, Pembrolizumab 2 mg/kg IV q3 weeks	20	Progressive Disease	No	0	Progressive Disease	liver	No Radiation, No Surgery, Carboplatin AUC 5 and paclitaxel 150 mg IV q 3 weeks	0	Progressive Disease	0	0	Progressive Disease
SM0016	Not Hispanic/Latino	Caucasian	0	0	None	None	0	None	Progressive Disease	0	0	None	Posterior aspect of Right Lobe of Liver	No Radiation, No Surgery, Hyperthermic Isolated Hepatic Perfusion with chemotherapy	0	Progressive Disease	0	0	Progressive Disease	Adrenal Mass	No Radiation, No Surgery, Ipilimumab	0	Progressive Disease	0	0	Progressive Disease	Posterior Right Hepatic Lobe	No Radiation, No Surgery, Pembrolizumab	0	Progressive Disease	0	0	Progressive Disease
SM0017	Unknown/Not reported	Caucasian	N/A	0	None	None	0	None	Progressive Disease	0	Implant of tantalum clips, right eye	0	T12, Liver & Bladder	No Radiation, No Surgery, Ipilimumab	0	Progressive Disease	0	0	Progressive Disease	Liver	No Radiation, No Surgery, Nivolumab	0	Progressive Disease	0	0	Progressive Disease	Liver	No Radiation, No Surgery, No Treatment	0	No	No	0	0
SM0018	Hispanic or Latino	Caucasian	0	Yes	None	None	Pembrolizumab (7 cycles)-Initial stable disease then progressed	None	0	0	Amputation of the left index finger	0	Left Lung, lower lobe	No Radiation, Surgery, Nivolumab	0	Progressive Disease	0	0	Progressive Disease	lung, kidney, adrenal	No Radiation, No Surgery, Ipilimumab	0	Progressive Disease	0	0	Progressive Disease	0	No Radiation, No Surgery, MSB0010445	0	Stable Disease	0	0	Stable Disease
SM0019	Not Hispanic/Latino	African American	Benign squamous mucosa with extensive submucosal melanin pigment	No	None	None	0	None	Progressive Disease	0	Urethrectomy, bilateral pelvic lymph node dissection, augmentation of the bladder with right colon and formation of continent catheterizable stoma using terminal ileum	N/A	Urethra - locally recurrent	No Radiation, Surgery, Locally recurrent - Keytruda	0	Progressive Disease	0	Progressive Disease	Progressive Disease	Local tumor recurrence, right internal iliac lymph node, multiple right inguinal lymph nodes	No Radiation, No Surgery, None, patient declined treatment	0		0	0	0	0	No Radiation, No Surgery, No Treatment	0		0	0	0
SM0020	Not Hispanic/Latino	Caucasian	Malignant melanoma of the vulvovaginal mucosa	No	<1	None	Nivolumab	None	Progressive Disease	0	Radical partial vulvectomy with partial vaginectomy	0	Lungs and Vaginal Wall	Radiation, No Surgery, Interleukin 2	10400	Complete Response	0	0	Complete Response	Urethra	No Radiation, Surgery, No Treatment	0		0	0	0	Vaginal wall	No Radiation, No Surgery, Ipilimumab	0	Progressive Disease	0	0	Progressive Disease
SM0021	Not Hispanic/Latino	Caucasian	Melanoma, superficial spreading type	Yes	<1	NA	Had radiosurgery to the left parietal lobe for another metastatic lesion; began temozolomide; stereotactic radiosurgery with 2000 cGy in a single fraction to CNS metastasis. Patient subsequently resumed Temodar times one cycle; began chemotherapy with carboplatin and paclitaxel; had a left parietal occipital craniotomy for progressive disease. The site was positive for recurrent tumor.	Multiple	Progressive Disease	0	radical vulvectomy and clitorectomy, including bilateral groin	NA	Vulva	No Radiation, No Surgery, ipilimumab	0	Progressive Disease	0	0	Progressive Disease	Lung	No Radiation, No Surgery, IL-2 therapy	0	Stable Disease	0	0	Stable Disease	brain/left bronchus	Radiation, Surgery, No Treatment	3000	Yes	Yes	Yes	0
SM0022	Not Hispanic/Latino	Caucasian	Large malignant melanoma	No	None	None	0	None	Progressive Disease	0	Right frontal craniectomy and removal of mass	0	left lower quadrant intraperitoneal mass	No Radiation, No Surgery, Clinical trial - Ipilimumab and Interleukin-2	0	Stable Disease	0	0	Stable Disease	exophytic soft tissue-left kidney and heterogenous mass within left lower quadrant	No Radiation, No Surgery, No Treatment	0		0	0	0	liver	No Radiation, No Surgery, No Treatment	0		0	0	0
SM0023	Not Hispanic/Latino	Caucasian	Malignant epithelioid neoplasm, poorly differentiated	No	None	None	0	Multiple	Progressive Disease	0	0	0	Axillary Node Bed	No Radiation, Surgery, Ipililumab	0	Stable Disease	0	Stable Disease	Progressive Disease	progressive disease in the axilla	No Radiation, No Surgery, Pembrolizumab	0	Progressive Disease	0	0	Progressive Disease	0	No Radiation, No Surgery, No Treatment	0		0	0	0
SM0024	Not Hispanic/Latino	Caucasian	0	0	None	None	Ipililumab; Abraxane	None	Progressive Disease	0	0	0	Inguinal Lymph Nodes	No Radiation, Surgery, Temozolomide	0	Complete Response	0	Complete Response	Partial Response	Right heel, soft tissue, nodal, pulmonary mets	No Radiation, No Surgery, Carboplatin + Paclitaxol	0	Progressive Disease	0	0	Progressive Disease	Right Pelvic Mass	No Radiation, No Surgery, Pembrolizumab	0	Progressive Disease	0	0	Progressive Disease
SM0025	Not Hispanic/Latino	Caucasian	Mucosal Melanoma	No	None	None	Pembrolizumab/paclitaxel/carboplatin; ipilimumab and nivolumab; Palliative radiation, 3000 cGy in 5 fractions	Multiple	Progressive Disease	0	Left endoscopic partial septectomy	0	R Neck/ R lower pulmonarylobe	No Radiation, Surgery, Sargramastin	0	Complete Response	0	Complete Response	Progressive Disease	Lungs	No Radiation, No Surgery, ID-LV305	0	Progressive Disease	0	0	Progressive Disease	Left Breast/Left Flank/Pancreas	No Radiation, No Surgery, Pembrolizimab	0	Progressive Disease	0	0	Progressive Disease
SM0026	Not Hispanic/Latino	Caucasian	Unknown	No	None	None	0	Multiple	Progressive Disease	1	0	0	Left groin	No Radiation, No Surgery, Ipilimumab/ Leukine	0	Partial Response	0	0	Partial Response	Increased Bilateral inguinal lymphadenopathy/ Right Iliac	Radiation, No Surgery, Pembrolizumab	6000	Progressive Disease	Yes	0	Progressive Disease	Right Acetabulum	No Radiation, No Surgery, Pembrolizumab/NY-ESO-1	0	Progressive Disease	0	0	Progressive Disease
SM0027	Unknown/Not reported	Caucasian	Melanoma	No	None	None	0	0	Progressive Disease	1	0	0	Lymph node neck	Radiation, No Surgery, No Treatment	3000		0	0	0	Neck lymphadenopathy as well as small lung nodules	No Radiation, No Surgery, No Treatment	0		0	0	0	0	No Radiation, No Surgery, No Treatment	0		0	0	0
SM0028	Not Hispanic/Latino	Caucasian	Malignant melanoma of the vulvar skin and subcutaneous tissue	No	None	Breast Cancer	0	None	Progressive Disease	0	Radical vulvectomy	Dual lumpectomies; f/u re-excisionf/u radiation therapy	Pubic symphysis	No Radiation, No Surgery, Nivolumab+Ipilimumab (induct. 4 cycles)/Nivolumab (maint. 2 cycles)	0	Progressive Disease	0	0	Progressive Disease	Subcutaneous, suprapubic/perineal	No Radiation, No Surgery, No Treatment	0		0	0	0	0	No Radiation, No Surgery, No Treatment	0		0	0	0
SM0029	Not Hispanic/Latino	Caucasian	Melanoma	Yes	<1	Basal cell carcinoma (right lateral knee)	0	None	Progressive Disease	0	wide local excision	shave removal	right supraclavicular lymph node	No Radiation, Surgery, Ipilimumab	0	Progressive Disease	0	0	Progressive Disease	right neck lymph nodes	No Radiation, No Surgery, No Treatment	0		0	0	0	0	No Radiation, No Surgery, No Treatment	0		0	0	0
SM0030	Not Hispanic/Latino	Caucasian	Choroidal malignant melanoma	No	1-5	None	0	None	0	0	right eye enculeation	0	liver	No Radiation, No Surgery, Ipilimumab	0		0	0	0	liver	No Radiation, No Surgery, No Treatment	0		0	0	0	0	No Radiation, No Surgery, No Treatment	0		0	0	0
SM0031	Not Hispanic/Latino	Caucasian	Nodular type	No	1	None	0	None	Progressive Disease	0	Left Great Toe Amutation	0	Lymph Node - Left inner thigh	No Radiation, No Surgery, Ipilimumab	0	Progressive Disease	0	0	Progressive Disease	Lymph Node - groin, left thigh	No Radiation, No Surgery, Nivolumab	0	Stable Disease	0	0	Stable Disease	Lung, Lymph node, left lower extremity	No Radiation, No Surgery, No Treatment	0		0	0	0
SM0032	Not Hispanic/Latino	Caucasian	Unknown primary	Yes	None	None	N/A	Multiple	Stable Disease	1	0	N/A	left breast and right maxillary ridge	No Radiation, No Surgery, IL-2	0	Progressive Disease	0	0	Progressive Disease	Inferior right maxillary sinus, submandibular soft tissue density mass, left breast mass, and soft tissue density masses in the right flank	No Radiation, Surgery, Yervoy	0	Partial Response	Unknown	Stable Disease	Partial Response	right hard palate and small bowel	No Radiation, Surgery, Nivolumab	0	Partial Response	0	Yes	Partial Response
SM0033	Not Hispanic/Latino	Caucasian	Unknown	0	None	None	Re-induced with ipilimumab in combination with nivolumab	0	Progressive Disease	2	0	0	Proximal left femur	No Radiation, No Surgery, Ipilimumab in combination with Nivolumab	0	Partial Response	0	0	Partial Response	Perinephric mass	No Radiation, No Surgery, No Treatment	0		0	0	0	0	No Radiation, No Surgery, No Treatment	0		0	0	0
SM0034	Not Hispanic/Latino	Caucasian	Melanoma	No	None	None	0	None	Stable Disease	0	wide local excision	0	left renal space	Radiation, No Surgery, clinical trial - ipilimumab w/nivolimumab	3000	Stable Disease	No	0	Stable Disease	lymph nodes	No Radiation, No Surgery, No Treatment	0		0	0	0	0	No Radiation, No Surgery, No Treatment	0		0	0	0
SM0035	Not Hispanic/Latino	Caucasian	Maligant melanoma	No	None	None	Pembrolizumab	None	Progressive Disease	0	wide local excision with sentinel lymph node biopsy	N/A	right axilla	No Radiation, No Surgery, Ipilimumab	0	Progressive Disease	0	0	Progressive Disease	liver and right axillary mass	No Radiation, No Surgery, Clinical trial - SINE compound	0		0	0	0	0	No Radiation, No Surgery, clinical trial - MDM2 inhibitor	0	Stable Disease	0	0	Stable Disease
SM0036	Not Hispanic/Latino	Caucasian	Choroidal melanoma	No	None	None	0	None	Progressive Disease	0	0	0	liver	No Radiation, No Surgery, No Treatment	0		0	0	0	liver	No Radiation, No Surgery, No Treatment	0		0	0	0	0	No Radiation, No Surgery, No Treatment	0		0	0	0
