# Supplementary material for: Identifying treatment options for BRAFV600 wild-type metastatic melanoma: A SU2C/MRA genomics-enabled clinical trial
Source: PLoS One. 2021 Apr 7;16(4):e0248097. doi: 10.1371/journal.pone.0248097 (PMC8026051; doi:10.1371/journal.pone.0248097)
Supplement: S3 Table — (XLSX) [file pone.0248097.s005.xlsx]

## Sheet: Sheet1
Supplementary Table 3: Most common adverse events (>10% of patients reported, n= 29)
Adverse event	Treating agent	Grade 1	Grade 2	Grade 3	Grade 4
Fatigue	Abraxane	1
	Carboplatin/Paclitaxel	1
	Binimetinib	9	6	2
	Palbociclib	2
Nausea	Abraxane	1
	Carboplatin/Paclitaxel	2
	Binimetinib	11	3
	Palbociclib	1
Rash	Carboplatin/Paclitaxel	1
	Binimetinib	9	6	1
	Palbociclib	1
Diarrhea	Binimetinib	11	3
	Palbociclib	1
Edema	Abraxane		1
	Binimetinib	9	3
CPK elevation	Binimetinib	6	4	1	1
AST elevation	Binimetinib	7	1	2
Pruritus	Binimetinib	4	1
	Palbociclib	2
ALT elevation	Abraxane	4	1
	Binimetinib	1			1
Abdominal Pain	BGJ398	4
	Dacarbazine	1
	Binimetinib	1
Hypoalbuminemia	Binimetinib	2	3
Muscle weakness	Binimetinib	5
Headache	Binimetinib	3	1
	Palbociclib			1
Alopecia	Carboplatin/Paclitaxel	2	1
	Binimetinib	2
	Palbociclib	1
Constipation	Binimetinib	2	2
	Palbociclib	1
Hypokalemia	Carboplatin/paclitaxel	1
	Binimetinib	2	1
Vomiting	Carboplatin/paclitaxel	2	1
	Binimetinib	1
	Sunitinib	1
Dry skin	Binimetinib	4
Mucositis	Dacarbazine	1
	Binimetinib	1
	Palbociclib	1
	Sunitinib	1
Peripheral neuropathy	Carboplatin/paclitaxel	2
	Binimetinib	1	1
Vomiting	Binimetinib	1	2
Flu-like symptoms	Carboplatin/paclitaxel	1
	Binimetinib		1
	Palbociclib	1
Anemia	Binimetinib	2	1
Hyponatremia	Binimetinib			3
Anorexia	Carboplatin/paclitaxel	2
	Binimetinib	1
