# Supplementary material for: Identifying treatment options for BRAFV600 wild-type metastatic melanoma: A SU2C/MRA genomics-enabled clinical trial
Source: PLoS One. 2021 Apr 7;16(4):e0248097. doi: 10.1371/journal.pone.0248097 (PMC8026051; doi:10.1371/journal.pone.0248097)
Supplement: S4 Table — (XLSX) [file pone.0248097.s006.xlsx]

## Sheet: Sheet1
Supplementary Table 4: Reported serious adverse events (Grades 3 and 4 [n =29])
Adverse event	Treating agent	Grade 3	Grade 4
ALT elevation	Abraxane
	Binimetinib		1
Anaphylaxis	Paclitaxel		1
AST elevation	Binimetinib	2
Asthenia	Carboplatin/paclitaxel
	Binimetinib	1
CPK elevation	Binimetinib	1	1
Dropped head syndrome	Binimetinib	1
Fatigue	Abraxane
	Carboplatin/Paclitaxel
	Binimetinib	2
	Palbociclib
Headache	Binimetinib
	Palbociclib	1
Hypertension	Binimetinib	1
Hyponatremia	Binimetinib	3
Leukocytosis	Binimetinib
	Paclitaxel	1
Ocular muscle weakness	Binimetinib	1
Pneumonia	Binimetinib		1
Pneumonitis	Binimetinib		1
Rash	Carboplatin/Paclitaxel
	Binimetinib	1
	Palbociclib
Thrombocytopenia	Palbociclib	1
