# Supplementary material for: Identifying treatment options for BRAFV600 wild-type metastatic melanoma: A SU2C/MRA genomics-enabled clinical trial
Source: PLoS One. 2021 Apr 7;16(4):e0248097. doi: 10.1371/journal.pone.0248097 (PMC8026051; doi:10.1371/journal.pone.0248097)
Supplement: S5 Table — (XLSX) [file pone.0248097.s007.xlsx]

## Sheet: SuppTable5
Supplementary Table 5: Consensus regions of copy gains and losses
*Significant (Q<0.05) regions are in red
Event	Chromosomal location	Wide peak limits	Q-value	Selected genes
Amplification Peak 1	1q31.3	chr1:149676551-249250621	0.063388	CD247, CD34, CD48, ELF3, H3F3A, HSPA6, IL6R, MDM4, CDK18, RAB4A, S100A1, TP53BP2, TRAF5, WNT9A, HIST3H3, SOX13, RABGAP1L, AKT3, ATF6, ARID4B, JMJD4, WNT3A
Amplification Peak 2	4q12	chr4:55524151-57308149	0.12641	KDR, KIT, EXOC1, PDCL2
Amplification Peak 3	6p22.3	chr6:16062901-18572299	0.014672	ATXN1, KIF13A, KDM1B
Amplification Peak 4	8q24.3	chr8:70488101-146364022	0.16385	ADCY8, COX6C, GLI4, IL7, MYC, RAD21, YWHAZ, FZD6, ATAD2, DEPTOR, TOP1MT
Amplification Peak 5	11q21	chr11:92714451-93065599	0.017566	SLC36A4, CCDC67
Amplification Peak 6	12q13.3	chr12:57571801-59199599	0.2137	CDK4, GLI1, LRP1
Amplification Peak 7	17q25.3	chr17:66887451-81195210	0.0031942	BIRC5, H3F3B, MAP2K6, SOX9, RAB40B, RPTOR, CD300E
Amplification Peak 8	22q13.2	chr22:1-51304566	0.10412	BCR, BID, CRKL, CYP2D6, XRCC6, IL2RB, MIF, MYH9, PDGFB, RAC2, RANBP1, MAPK12, SOX10, WNT7B, YWHAH, EIF3D, TOP3B, TRIOBP, CHEK2, IL17RA, GAB4, IGLL5, PIM3
Amplification Peak 9	22q13.2	chr22:40800401-41864499	0.10412	SLC25A17, RBX1, RANGAP1, EP300
Deletion Peak 1	2q37.3	chr2:230632101-243199373	0.11912	GPC1, PSMD1, EIF4E2, HDAC4, RAB17, ING5, TWIST2, FBXO36
Deletion Peak 2	4q35.2	chr4:184129401-191154276	0.075907	CASP3, SLC25A4, FAT1, ING2, IRF2, CDKN2AIP, CYP4V2
Deletion Peak 3	8p23.1	chr8:7340101-7693949	0.078415	FAM90A7, FAM90A9, DEFB107B
Deletion Peak 4	9p21.3	chr9:21971301-22447099	0.0017944	CDKN2A, CDKN2B, DMRTA1
Deletion Peak 5	10p12.33	chr10:17894951-18122649	0.12664	MRC1, TMEM236
Deletion Peak 6	10q11.23	chr10:51374301-51603199	0.002005	MSMB, NCOA4, AGAP7, TIMM23
Deletion Peak 7	17p11.2	chr17:18380001-18491049	0.20676	FAM106A, USP32P2, CCDC144B, LGALS9C
Deletion Peak 8	17q11.2	chr17:29532801-29828649	0.075907	EVI2A, EVI2B, NF1, RAB11FIP4
