# Supplementary material for: Identifying treatment options for BRAFV600 wild-type metastatic melanoma: A SU2C/MRA genomics-enabled clinical trial
Source: PLoS One. 2021 Apr 7;16(4):e0248097. doi: 10.1371/journal.pone.0248097 (PMC8026051; doi:10.1371/journal.pone.0248097)
Supplement: S6 Table — (XLSX) [file pone.0248097.s008.xlsx]

## Sheet: Cell_cycle
SU2C Melanoma Two Groups Comparison
Cyclin Mutated (cell cycle genes: CDKN2A, CCND1, CDK4, CDK6, RB1) VS. Rest
Protein	Mean of Cyclin Mut Group	Mean of Rest Group	P-value	Statistical Results	Statistical Tests
eIF4G S1108	36163.2	11940.4	8.52515e-06	Statistical Different	Wilcoxon Test
ALK Y1586	28939.9	21700.3	0.000797	Statistical Different	t Test
M-CSF Rec Y723	33211.5	21650.8	0.000870911	Statistical Different	Wilcoxon Test
ErbB3	42102.4	22755.1	0.00123007	Statistical Different	Wilcoxon Test
Src Y527	32244.8	12207.5	0.001241	Statistical Different	t Test
Ron Y1353	16731	12071.4	0.001352	Statistical Different	t Test
SGK S78	33750.8	24523.1	0.00135623	Statistical Different	Wilcoxon Test
GSK-3a/B S21/9	21258.1	6042.32	0.00141203	Statistical Different	Wilcoxon Test
Tuberin/TSC2 Y1571	22196.6	17588.4	0.00141203	Statistical Different	Wilcoxon Test
Estrogen Rec a S118	37648.2	26059.9	0.001494	Statistical Different	t Test
Akt S473	14829.7	2365.64	0.00177906	Statistical Different	Wilcoxon Test
FAK Y576/577	21381.8	17450.3	0.00177906	Statistical Different	Wilcoxon Test
AMPKa1 S485	39676.3	24232.1	0.002055	Statistical Different	t Test
Cleaved Caspase-3 D175	28502	21959.6	0.00215869	Statistical Different	Wilcoxon Test
Chk2 S33/35	10300.3	6590.15	0.002673	Statistical Different	t Test
IGF-1 Rec/Insulin Rec Y1131/1146	26672.3	19859.3	0.00283815	Statistical Different	Wilcoxon Test
PLK1 T210	28541.5	23385.2	0.002847	Statistical Different	t Test
mTOR S2448	39119.1	28094.3	0.00309711	Statistical Different	Wilcoxon Test
EGFR	34663	26519.5	0.00310284	Statistical Different	Wilcoxon Test
YAP S127	33674.7	20048	0.00337143	Statistical Different	Wilcoxon Test
Aurora A/B/C T288/232/198	25217.3	14965	0.00338985	Statistical Different	Wilcoxon Test
VEGFR2 Y996	28758.2	19192	0.003415	Statistical Different	Wilcoxon Test
FOXO1 S256	38901.4	27273.6	0.00370084	Statistical Different	Wilcoxon Test
Met Y1234/1235	29340	24229.9	0.00403048	Statistical Different	Wilcoxon Test
FOXO1/O3a T24/32	9076.5	3951.82	0.00419392	Statistical Different	Wilcoxon Test
Stat5 Y694	31473.4	21117.9	0.0048038	Statistical Different	Wilcoxon Test
c-Raf S338	38449.8	25160	0.00519515	Statistical Different	Wilcoxon Test
Ephrin A3/A4/A5 Y799/799/833	27642.3	16654.7	0.00522982	Statistical Different	Wilcoxon Test
ATM S1981	17288.2	13707.2	0.005612	Statistical Different	t Test
eNOS S113	18119.3	13596.9	0.006566	Statistical Different	t Test
p70 S6 Kinase T389	31158.3	18840.9	0.00670978	Statistical Different	Wilcoxon Test
EGFR Y992	10229.9	7189.02	0.00729616	Statistical Different	Wilcoxon Test
Catenin B S33/37/T41	21171.3	15147.9	0.0082	Statistical Different	t Test
RSK3 T356/S360	22832.6	9048.2	0.0090223	Statistical Different	Wilcoxon Test
Cleaved Caspase-7 D198	29415.6	24022.2	0.0100674	Statistical Different	Wilcoxon Test
Survivin	25674.1	13962.6	0.010787	Statistical Different	Wilcoxon Test
Histone H3 S10	13948.5	9168.55	0.0117772	Statistical Different	Wilcoxon Test
c-Met	28096.8	18489.3	0.0128389	Statistical Different	Wilcoxon Test
Cyclin B1	27015.5	15965.9	0.0128389	Statistical Different	Wilcoxon Test
MEK 1/2 S217/221	6540.21	2361.59	0.0128389	Statistical Different	Wilcoxon Test
AMPKB1 S108	34558.4	27703.7	0.01294	Statistical Different	t Test
ATR S428	27010.4	17034.6	0.01354	Statistical Different	t Test
Cleaved Caspase-9 D330	38584	29995.5	0.01454	Statistical Different	t Test
ErbB4	7873.25	4346.26	0.0152075	Statistical Different	Wilcoxon Test
Shc Y317	31673.6	26494.3	0.0153	Statistical Different	t Test
Ret Y905	26042.3	20289.4	0.01531	Statistical Different	t Test
Akt T308	41959.9	24077.8	0.0159655	Statistical Different	Wilcoxon Test
c-Abl T735	26638.7	16161.5	0.017936	Statistical Different	Wilcoxon Test
c-Kit Y703	21521.6	23270.5	0.017936	Statistical Different	Wilcoxon Test
Heregulin	27203.1	22349.2	0.0199358	Statistical Different	Wilcoxon Test
FOXO3a S253	20939.4	18554.4	0.0199597	Statistical Different	Wilcoxon Test
ErbB3 Y1289	39290	30174.2	0.0213885	Statistical Different	Wilcoxon Test
PI3-Kinase p85/p55 Y458/199	30704.3	25575.7	0.023039	Statistical Different	Wilcoxon Test
4E-BP1 S65	34269.4	25829.1	0.0246256	Statistical Different	Wilcoxon Test
p70 S6 Kinase T412	31642	17597.1	0.0246256	Statistical Different	Wilcoxon Test
p90 RSK S380	21683.8	14470	0.0246256	Statistical Different	Wilcoxon Test
Rb S780	17398.9	10511.4	0.0246256	Statistical Different	Wilcoxon Test
Estrogen Rec a	31758.5	27339.1	0.0246591	Statistical Different	Wilcoxon Test
Chk1 S345	28881.8	23607.5	0.02501	Statistical Different	t Test
IGF-1 Rec/Insulin Rec Y1135/36 Y1150/51	32010.1	26706.1	0.0265243	Statistical Different	Wilcoxon Test
BAD S136	31354.4	21118.5	0.0325893	Statistical Different	Wilcoxon Test
eIF4E S209	10563.1	8290.51	0.0332597	Statistical Different	Wilcoxon Test
MSH6	9289.34	7429.92	0.03717	Statistical Different	t Test
Stat3 Y705	36177.8	27246.1	0.0374608	Statistical Different	Wilcoxon Test
CREB S133	36931.9	22989.2	0.0427698	Statistical Different	Wilcoxon Test
MLH1	25440.3	16701.3	0.0442285	Statistical Different	Wilcoxon Test
EGFR Y1148	37128.6	32453.9	0.04843	Statistical Different	t Test
Cofilin S3	24037.4	8519.27	0.0507161	Maybe Different	Wilcoxon Test
ErbB2 Y1248	37966.6	32982.4	0.0519175	Maybe Different	Wilcoxon Test
Stat3 S727	14733	10818.5	0.0553091	Maybe Different	Wilcoxon Test
B-Raf S445	9562.77	1731.96	0.0579513	Maybe Different	Wilcoxon Test
S6 Ribosomal Prot S240/244	10327.8	4755.15	0.0666085	Maybe Different	Wilcoxon Test
PARP	35179.7	26564.4	0.07674	Maybe Different	t Test
Cleaved PARP D214	24816.1	14878	0.0954269	Maybe Different	Wilcoxon Test
Cyclin D1	27588.2	20346.6	0.0954269	Maybe Different	Wilcoxon Test

## Sheet: TMB
SU2C Melanoma Two Groups Comparison
Tumor Mutation Burden (TMB) HIGH (>2000 somatic mutations per tumor) VS. TMB LOW
Protein	Mean of TMB HIGH Group	Mean of TMB LOW Group	P-value	Statistical Results	Statistical Tests
ErbB3 Y1289	36919.3	26086.1	0.0530303	Maybe Different	Wilcoxon Test
ErbB3	42722.8	20636.2	0.0728438	Maybe Different	Wilcoxon Test

## Sheet: TERT
SU2C Melanoma Two Groups Comparison
TERT expression HIGH (TPM>1) VS. TERT LOW
Protein	Mean of TERT HIGH Group	Mean of TERT LOW Group	P-value	Statistical Results	Statistical Tests
ErbB3	52604.4	24530.1	0.000930991	Statistical Different	Wilcoxon Test
PLK1 T210	30242.9	24204.9	0.001625	Statistical Different	t Test
MEK 1/2 S217/221	9035.55	2673.22	0.00562394	Statistical Different	Wilcoxon Test
Cyclin B1	33943.5	16685.9	0.00900056	Statistical Different	Wilcoxon Test
ATR S428	29754.1	18793.4	0.0112479	Statistical Different	Wilcoxon Test
Ki67 (MIB-1)	31826.1	13372.8	0.0112479	Statistical Different	Wilcoxon Test
FOXO3a S253	21773.6	18918.6	0.01217	Statistical Different	t Test			TERT
Aurora A/B/C T288/232/198	29501.4	16310.1	0.0130477	Statistical Different	Wilcoxon Test
FAK Y576/577	22161.3	18238.7	0.0139018	Statistical Different	Wilcoxon Test
Ron Y1353	17582.7	13028.7	0.0139018	Statistical Different	Wilcoxon Test
ALK Y1586	30274.6	23184	0.01457	Statistical Different	t Test
Rb S780	20264.7	11419	0.0170751	Statistical Different	Wilcoxon Test
Tie2	28841.7	23843.3	0.02075	Statistical Different	t Test
4E-BP1 S65	37749.8	26951.2	0.0207905	Statistical Different	Wilcoxon Test
eIF4E S209	11300	8655.83	0.0207905	Statistical Different	Wilcoxon Test
Estrogen Rec a S118	39446.7	28541.5	0.02081	Statistical Different	t Test
c-Raf S338	40058.4	28149.3	0.0237601	Statistical Different	Wilcoxon Test
SGK S78	34518.1	26709.1	0.0238411	Statistical Different	Wilcoxon Test
M-CSF Rec Y723	33726	24530.7	0.0251609	Statistical Different	Wilcoxon Test
Ephrin A3/A4/A5 Y799/799/833	29239	19042	0.0281202	Statistical Different	Wilcoxon Test
Catenin B S33/37/T41	22190.1	16411.2	0.02988	Statistical Different	t Test
Survivin	28362.4	16195.6	0.0302089	Statistical Different	Wilcoxon Test
Histone H3 S10	16900.6	9494.16	0.0304809	Statistical Different	Wilcoxon Test
eIF4G S1108	33159.4	19263.4	0.0360813	Statistical Different	Wilcoxon Test
IGF-1 Rec/Insulin Rec Y1135/36 Y1150/51	34670.7	27261.7	0.0385349	Statistical Different	Wilcoxon Test
IGF-1 Rec/Insulin Rec Y1131/1146	27143.8	21503.3	0.0385722	Statistical Different	Wilcoxon Test
Insulin Rec B	48645.5	28925.3	0.0416999	Statistical Different	Wilcoxon Test
Cofilin S3	29848.9	10767.8	0.0427781	Statistical Different	Wilcoxon Test
GSK-3a/B S21/9	22709.3	9588.22	0.0427781	Statistical Different	Wilcoxon Test
AMPKB1 S108	35143.7	29322.8	0.05054	Maybe Different	t Test
Src Y527	31804.6	17619.5	0.0522532	Maybe Different	Wilcoxon Test
Tuberin/TSC2 Y1571	22225.8	18791.9	0.05283	Maybe Different	t Test
EGFR Y992	10364.9	7946.6	0.0562335	Maybe Different	Wilcoxon Test
AMPKa1 S485	38087.1	28798.2	0.074759	Maybe Different	Wilcoxon Test
Met Y1234/1235	29191.5	25621.6	0.0799815	Maybe Different	Wilcoxon Test
ALK Y1604	14797.9	11653.9	0.0800977	Maybe Different	Wilcoxon Test

## Sheet: Triple MTvs WT
SU2C Melanoma Two Groups Comparison
Triple WT VS. Triple MUT (NRAS/HRAS, BRAF, NF1)
Protein	Mean of Triple WT Group	Mean of Triple Mut Group	P-value	Statistical Results	Statistical Tests
Cleaved Caspase-7 D198	21312.2	29254.6	0.0010226	Statistical Different	Wilcoxon Test
mTOR S2448	23379.3	38326	0.001948	Statistical Different	t Test
Heregulin	20218.4	26884.8	0.00244548	Statistical Different	Wilcoxon Test
Cleaved Caspase-9 D330	27934.2	37059.6	0.00995416	Statistical Different	Wilcoxon Test
ErbB3	20348.8	37410	0.00995416	Statistical Different	Wilcoxon Test
Cleaved Caspase-3 D175	21404.9	26769.5	0.0108003	Statistical Different	Wilcoxon Test
Stat3 Y705	25119.5	34582.9	0.01176	Statistical Different	t Test
ErbB3 Y1289	28412.8	37432.1	0.0173308	Statistical Different	Wilcoxon Test
c-Raf S338	24231.5	34819	0.01734	Statistical Different	t Test
EGFR	25777.5	32535.6	0.017374	Statistical Different	Wilcoxon Test
SGK S78	22946.6	31753.9	0.017374	Statistical Different	Wilcoxon Test
4E-BP1 S65	23726.6	32814.5	0.02119	Statistical Different	t Test
RSK3 T356/S360	8048.35	19087.4	0.0271516	Statistical Different	Wilcoxon Test
ATR S428	16425.2	24235.8	0.0317361	Statistical Different	Wilcoxon Test
c-Met	17015.4	25923.5	0.0317361	Statistical Different	Wilcoxon Test
Tuberin/TSC2 Y1571	17083	21040.8	0.03202	Statistical Different	t Test
AMPKa1 S485	24882	34484.4	0.03674	Statistical Different	t Test
M-CSF Rec Y723	21506.5	29680	0.03678	Statistical Different	t Test
eIF4E S209	7126.05	10507.9	0.0369275	Statistical Different	Wilcoxon Test
FAK Y576/577	17744.2	19987.9	0.0369275	Statistical Different	Wilcoxon Test
Histone H3 S10	8961.11	12571.4	0.0387527	Statistical Different	Wilcoxon Test
Chk2 S33/35	7017.06	8900.72	0.0415009	Statistical Different	Wilcoxon Test
Akt T308	22166.6	37446.8	0.0443714	Statistical Different	Wilcoxon Test
PI3-Kinase p85/p55 Y458/199	24794	29541.3	0.05223	Maybe Different	t Test
p70 S6 Kinase T389	18629.8	27427.8	0.0541529	Maybe Different	Wilcoxon Test
MSH6	7275.47	8795.15	0.0567662	Maybe Different	Wilcoxon Test
EGFR Y1148	31309.3	36311.6	0.0576928	Maybe Different	Wilcoxon Test
AMPKB1 S108	26848.3	32897.5	0.05784	Maybe Different	t Test
Catenin B S33/37/T41	14595.8	19599.5	0.06347	Maybe Different	t Test
Aurora A/B/C T288/232/198	15708.1	21595.4	0.0656717	Maybe Different	Wilcoxon Test
Akt S473	2908.27	10629.5	0.074136	Maybe Different	Wilcoxon Test
PDL1	11288.3	19431.7	0.074136	Maybe Different	Wilcoxon Test
Met Y1234/1235	23139.5	28356.5	0.0743642	Maybe Different	Wilcoxon Test
ErbB2 Y1248	30126.9	38015.2	0.0744758	Maybe Different	Wilcoxon Test
eIF4G S1108	14482	27163.9	0.0842448	Maybe Different	Wilcoxon Test
ERK 1/2 T202/Y204	18108	39506.7	0.0842448	Maybe Different	Wilcoxon Test
p70 S6 Kinase T412	16104.6	28092.5	0.0842448	Maybe Different	Wilcoxon Test
p90 RSK S380	13101.2	20199.4	0.0842448	Maybe Different	Wilcoxon Test

## Sheet: Subgroup
Protein	Mean of Cutaneous Group	Mean of Acral Group	Mean of Uveal Group	Mean of Mucosal Group	P-value (Kruskal-Wallis Rank Sum Test)	Statistical Results
ErbB3 Y1289	37131.7	39148.3	23948.9	42528.7	0.00691992	Statistical Different
ErbB3	37206.8	33554.6	15126.8	40969.4	0.00706851	Statistical Different
Survivin	20205.8	41584.2	5430.28	24146.1	0.0106616	Statistical Different
Histone H3 S10	10751.2	10918.9	6863.59	19879	0.0113942	Statistical Different
FAK Y576/577	19361.9	21079.1	15436.7	22152	0.0137404	Statistical Different
Cleaved Caspase-7 D198	26796.9	33193.2	20244.1	30796.3	0.0142457	Statistical Different
Cleaved Caspase-3 D175	24663.4	31001.7	19911.1	28901.9	0.0168429	Statistical Different
MSH6	8817.89	9035.22	6089.02	8687.34	0.0177607	Statistical Different
Aurora A/B/C T288/232/198	20789.4	20213.5	10060.6	28961	0.0178473	Statistical Different
Catenin B S33/37/T41	18862.4	19405.8	11297.5	23150.3	0.0179124	Statistical Different
Cleaved Caspase-9 D330	35744	37369.4	25574.1	40520.7	0.0182268	Statistical Different
Akt T308	34692.4	43044.9	19148.9	33303.2	0.024093	Statistical Different
SGK S78	31007	29863.2	20232	34634.7	0.0245018	Statistical Different
FOXO1/O3a T24/32	6754.97	3445.31	1598.92	13108.2	0.0297921	Statistical Different
Cyclin B1	22232.2	29083.8	7647.46	31055.7	0.0322964	Statistical Different
ErbB4	4941.85	5224.24	3899.67	12604.2	0.0356718	Statistical Different
mTOR S2448	36023.2	43850.9	22868.7	38134.1	0.0368146	Statistical Different
Heregulin	25161.3	31018.7	19329.8	26671	0.0387195	Statistical Different
Tuberin/TSC2 Y1571	20492.7	19643	15734.8	23119.5	0.0388969	Statistical Different
PI3-Kinase p85/p55 Y458/199	28682.9	38754.1	22680.9	27934.9	0.0402992	Statistical Different
Src Y527	18194.3	37201.2	11062	36210.1	0.0422936	Statistical Different
Chk1 S345	27539.4	30031.4	19262.3	29602.9	0.0435878	Statistical Different
M-CSF Rec Y723	27981.1	27218.7	18878.3	34574.4	0.0453996	Statistical Different
Akt S473	5985.73	3514.13	1523.77	25183.4	0.0464528	Statistical Different
eIF4E S209	9423.48	15692.8	5569.11	10610.1	0.0473685	Statistical Different
BAD S136	23950.9	28516.2	18407.6	38393	0.0521124	Maybe Different
Cleaved PARP D214	17242.1	18884.2	7794.56	37589	0.0526922	Maybe Different
ALK Y1586	25278	25332	20623.3	30945.5	0.0555833	Maybe Different
FOXO1 S256	28412.6	50854.9	25358.5	44267.5	0.0640915	Maybe Different
ATR S428	23079.4	24990.9	13546	27873.1	0.0678943	Maybe Different
EGFR	32148.9	28480.2	24185.8	33415.7	0.0694446	Maybe Different
PTEN	14169.9	27054.6	24534.3	36654.8	0.0711869	Maybe Different
Chk2 S33/35	8357.18	10678.1	5684.08	10136.4	0.0735492	Maybe Different
ErbB2 Y877	13632.5	14545	12253.4	12394	0.0755377	Maybe Different
PTEN S380	7025.38	9742.34	11086.8	18276.2	0.0839541	Maybe Different
eIF4G S1108	23001.6	22206.6	11046.9	36397.8	0.0893901	Maybe Different
