# Supplementary material for: Identifying treatment options for BRAFV600 wild-type metastatic melanoma: A SU2C/MRA genomics-enabled clinical trial
Source: PLoS One. 2021 Apr 7;16(4):e0248097. doi: 10.1371/journal.pone.0248097 (PMC8026051; doi:10.1371/journal.pone.0248097)
Supplement: S7 Table — (XLSX) [file pone.0248097.s009.xlsx]

## Sheet: SuppTable7
Supplementary Table 7: Patient-specific RPPA data
MAPK pathway
PI3K pathway
Mean+1 stdev
Mean+2 stdev
Subject ID	Subtype	4E-BP1 S65	Acetyl-CoA Carboxylase S79	Akt S473	Akt T308	ALK	ALK Y1586	ALK Y1604	AMPKa1 S485	AMPKB1 S108	Androgen Rec	Androgen Rec S650	A-Raf S299	ATM S1981	ATR S428	Aurora A/B/C T288/232/198	BAD S136	B-Raf S445	c-Abl T735	Catenin B S33/37/T41	Chk1 S345	Chk2 S33/35	c-Kit Y703	Cleaved Caspase-3 D175	Cleaved Caspase-7 D198	Cleaved Caspase-9 D330	Cleaved PARP D214	c-Met	Cofilin S3	c-Raf S338	CREB S133	Cyclin A2	Cyclin B1	Cyclin D1	E-Cadherin	EGFR	EGFR Y1068	EGFR Y1148	EGFR Y1173	EGFR Y992	eIF4E S209	eIF4G S1108	eNOS S113	eNOS/NOS III S116	Ephrin A3/A4/A5 Y799/799/833	ErbB2	ErbB2 Y1248	ErbB2 Y877	ErbB3
SM0022	Cutaneous	10249.7	3226.01	1319.49	21547.2	977.502	15962.5	8062.67	15819.5	19910.5	3232.47	4505.26	14016.6	9172.82	7346.66	10006.6	11092.2	579.404	5271.13	9218.8	16597.4	6279.21	11992.1	17961.7	21525.6	20537.3	4385.24	10373.4	1294.66	23861	7593.14	20010.3	6425.31	13835.6	6348.66	21504.1	16366.6	42616.6	7982.44	6741.25	3411.82	4788.63	11361.7	9009.19	18863.8	11464.4	27173.6	10208.7	20847.7
SM0016	Uveal	18398	1328.76	1423.68	19034.3	1064.22	16547.7	8450.66	10981.9	16865.1	3583.16	1754.61	15475.3	10927.1	7101.06	7044.48	6463.98	397.423	3480.74	6355.02	13629.6	4661.07	11203.7	15398.1	18751	20050.3	1944.97	13095.2	4230.18	16155.2	5361.5	18564.4	4359.01	10404.6	298.569	26635.5	13226.8	23861	8078.81	4003.8	3074.82	4031.93	10796.7	8308.21	11778.1	7310.01	46166	8928.47	6587.97
SM0006	Uveal	16932.7	3019.96	912.328	16301.3	2646.52	15851.2	8769.2	19360.7	23861	6451.06	13426.7	19302.7	10332	11147.8	9837.93	19732.1	700.644	8830.8	13467	17378.7	5177.1	13386.5	16074.7	15290.7	22925.4	3850.66	13877.2	6918.82	14691.1	21720.2	26635.5	8291.61	14545	5120.46	25084.4	21807.3	37049.1	8883.94	8038.51	2588.93	8450.66	10127.4	35242.2	10117.3	19341.3	24343	10137.5	15244.9
SM0013	Uveal	30638.1	11407.2	739.519	13974.6	1053.63	20931.3	6607.76	26108.1	20516.8	4651.75	7707.89	20475.8	12064.2	12406.8	9292.85	12493.9	2489.91	8964.25	8192.71	16983.5	5704.44	14603.3	20743.7	19594.4	23861	13266.5	19129.8	489.801	19302.7	12076.3	25848.3	8209.11	20292.4	50011.1	20764.5	17448.3	25591.1	7525.1	6647.53	3740.6	12394.4	14617.9	16301.3	14883.4	21120.5	25084.4	12861.6	17240.2
SM0017	Uveal	22247.8	15184	3334.24	30638.1	2760.04	23623.6	13266.5	31257.1	28282.5	5203.05	11742.9	23861	15199.2	15584	11766.4	19516.2	1610.02	15048	15321.3	21960.5	8901.72	21938.5	22697.3	21938.5	27722.5	8291.61	22697.3	4934.47	29436.8	54176.3	23623.6	7532.63	21268.9	17961.7	27722.5	23155.8	31257.1	12124.7	9837.93	8275.05	8982.2	19811.1	16432.2	24587.7	40538.2	38561.1	13643.2	18342.9
SM0010	Uveal	24343	16366.6	2052.88	19791.3	1134.56	22925.4	12481.5	19399.5	27446.7	6911.9	82454.3	26635.5	16481.6	21461.2	10807.5	26903.2	3597.52	21057.2	10981.9	20537.3	2494.89	16747.4	21396.9	21547.2	28853.9	9255.75	19990.2	4817.45	27446.7	34891.6	24587.7	9691.46	19970.3	16285	21982.5	18251.5	30031.4	221904	6470.44	7435.34	23861	16983.5	21742	16139.1	25336.5	25591.1	14030.7	17588.5
SM0011	Uveal	21461.2	43914.5	679.937	15153.7	1887.48	23861	11181.3	25336.5	33523.4	5619.51	59874.1	35242.2	14429.1	13575.2	11614.4	25336.5	1728.48	10188.3	13467	25084.4	7165.26	19712.3	23155.8	24343	30031.4	10157.8	19771.6	2069.37	19129.8	22026.5	26635.5	7800.94	25336.5	6463.98	22925.4	21162.8	30031.4	9036.26	6795.39	8299.91	8561.24	13752.8	16966.6	14676.5	28853.9	22697.3	13918.9	15756.4
SM0015	Mucosal	28282.5	12977.9	6148.72	34544.4	2113.29	26635.5	9966.65	25084.4	26108.1	6154.88	16171.4	24343	15521.8	15537.3	12644.8	25591.1	5967	13670.6	14647.1	21547.2	5955.08	15756.4	24587.7	22697.3	30946	8937.4	24343	1176.15	25591.1	11544.9	23388.5	9027.22	25084.4	23155.8	28001.1	21078.3	29143.9	11025.9	6815.81	7547.71	17500.8	14143.4	16730.7	18638.8	34544.4	34200.6	12469	31888.5
SM0008	Cutaneous	20660.9	5715.86	1462.64	25848.3	2000.19	21015.2	7442.78	22697.3	32209	7179.61	2555.49	24100.8	14764.8	12797.4	10614.8	12746.3	1227.83	6130.3	12040.1	21439.7	6279.21	13656.9	23623.6	23155.8	30333.2	15677.8	28566.8	4442.62	18751	9433.29	21547.2	12185.5	25591.1	7361.36	23388.5	19831	27173.6	8569.8	6154.88	7723.32	6809	13373.1	12469	13426.7	10229.2	30946	12406.8	24343
SM0020	Cutaneous	48533	27446.7	4491.76	49513.5	11081.1	30031.4	26903.2	50513.7	48050.1	8184.52	8630	25848.3	14661.8	30946	39735.5	26903.2	1262.69	16547.7	20312.7	33189.9	9740.04	22925.4	30333.2	33523.4	50011.1	14185.9	20070.4	52052.1	56387.3	48050.1	38177.4	35954.1	20826.9	729.238	43044.9	21938.5	43477.6	12004.1	8062.67	9311.45	23388.5	18087.9	26370.5	34544.4	80017.4	49513.5	12874.5	31888.5
SM0021	Mucosal	37797.6	11181.3	5140.99	28853.9	1381.6	30333.2	11259.9	36680.5	31257.1	9090.63	4861	19322	13069	22925.4	40538.2	29436.8	1484.75	20723	23861	24587.7	7310.01	25084.4	26903.2	35954.1	39735.5	38561.1	19283.4	27722.5	49513.5	84965.5	24834.8	43477.6	31257.1	30333.2	32209	19015.3	34200.6	11684.3	7405.66	10239.4	32532.7	16366.6	21247.6	33189.9	10127.4	36680.5	12394.4	58104.6
SM0023	Cutaneous	35596.4	10016.6	1889.37	25084.4	1207.13	26635.5	12444.1	40945.6	32859.6	5647.68	2901.55	18196.8	17623.7	32209	22925.4	19148.9	2530.06	24587.7	19283.4	24100.8	9509.06	21655.2	26108.1	30638.1	46166	12913.1	27173.6	41357.1	43044.9	40538.2	23623.6	22247.8	17535.8	560.596	39735.5	19341.3	38561.1	10710.7	9897.13	13877.2	27173.6	14750	16580.8	30638.1	27173.6	34891.6	13863.3	81633.9
SM0009	Mucosal	26635.5	11147.8	11498.8	30031.4	1137.97	28853.9	11556.5	28853.9	31888.5	7390.86	6386.87	17765.3	17240.2	20660.9	30638.1	28001.1	1586.05	12733.6	18142.3	30333.2	4919.69	114691	19673	20475.8	37421.5	62944	15506.3	28001.1	30946	35596.4	22697.3	52575.2	17137.1	538.614	26903.2	22026.5	30638.1	11048	8062.67	9090.63	19791.3	17017.5	25848.3	21141.6	16203.8	30638.1	13359.7	27446.7
SM0012	Cutaneous	26108.1	10657.3	6051.13	30638.1	1501.17	29143.9	11896.5	35242.2	33523.4	5552.48	17570.9	27722.5	16547.7	21676.9	20150.8	24834.8	3446.11	14486.9	16171.4	28282.5	7215.59	17430.9	24100.8	25848.3	37049.1	13752.8	20130.7	15428.9	27722.5	48533	26903.2	12531.5	15398.1	486.871	28566.8	21590.3	30638.1	11271.1	7785.36	9528.09	35242.2	19244.9	30333.2	20764.5	48533	32209	13616	59278.4
SM0024	Acral	29143.9	8655.93	5761.77	43044.9	1956.67	29732.6	20826.9	49513.5	40945.6	5120.46	26635.5	26370.5	15306	19950.3	19264.1	21078.3	2128.13	13373.1	18233.2	30031.4	11932.2	21504.1	29143.9	25848.3	34200.6	10321.7	30638.1	6843.13	38948.7	21807.3	30031.4	22925.4	22925.4	4536.9	32859.6	25848.3	41357.1	10657.3	12926.1	7762.03	27446.7	16236.2	15819.5	31257.1	22247.8	38177.4	14515.9	41772.8
SM0007	Cutaneous	40538.2	4473.83	1950.81	19418.9	4209.08	23388.5	11181.3	23388.5	28282.5	7420.49	27722.5	24100.8	16966.6	25084.4	16747.4	22471.4	1614.85	8062.67	17137.1	26370.5	5029.12	13863.3	26370.5	24834.8	31257.1	19614	19110.6	2192.94	30946	15244.9	23861	21633.5	24834.8	481.545	28001.1	27722.5	28566.8	9566.29	7738.79	10383.8	13082.1	15306	23388.5	16415.8	25084.4	27722.5	14143.4	55826.3
SM0014	Acral	51534.2	19072.4	30638.1	120572	3619.17	36315.5	14603.3	40945.6	38177.4	6891.2	7762.03	30333.2	22697.3	47098.7	37797.6	44355.8	79221.2	75357.6	26903.2	29143.9	11475.8	20516.8	29436.8	28282.5	46630	14002.6	41357.1	45706.7	38948.7	35242.2	28566.8	44355.8	40538.2	23861	36680.5	21439.7	34544.4	12052.2	11048	13266.5	64860.9	23155.8	31888.5	29732.6	9585.44	37421.5	14357.1	38948.7
SM0027	Melanoma of unknown primary (MUP)	38948.7	29732.6	12444.1	64215.5	2111.18	26108.1	15599.6	42616.6	33523.4	10097.1	10016.6	22925.4	15521.8	24343	30946	29143.9	2291.59	24834.8	20557.9	24587.7	8991.19	20312.7	30333.2	34544.4	37049.1	43044.9	13187.2	18657.4	47572	25336.5	24834.8	38561.1	18178.6	521.13	41772.8	24834.8	42616.6	13386.5	10477.7	12004.1	45251.9	17997.7	19555.3	33189.9	70969.1	43044.9	12874.5	25084.4
SM0002	Acral	50513.7	65512.8	1266.48	43044.9	1765.17	20931.3	8111.19	18416.5	31257.1	9652.77	4438.18	26903.2	14972.9	30031.4	21162.8	35954.1	3854.51	70969.1	20578.5	30031.4	9423.86	20191.2	32859.6	40538.2	40538.2	27446.7	36680.5	5907.63	26108.1	34891.6	22697.3	35242.2	35954.1	62317.6	24100.8	20455.3	30333.2	8621.38	8030.48	23623.6	16966.6	8866.19	33189.9	14044.7	38948.7	26903.2	14574.1	25336.5
SM0025	Mucosal	42616.6	6932.67	84965.5	33860.4	90219.4	31571.2	14129.2	62317.6	36315.5	12431.6	5664.65	25848.3	21504.1	41772.8	22925.4	48533	2217.2	47572	26370.5	36680.5	11789.9	25848.3	32859.6	34200.6	54720.8	31888.5	24834.8	45251.9	42616.6	39340.1	25848.3	22697.3	54720.8	9877.35	34891.6	23388.5	45251.9	12382	12657.4	12382	61697.6	19614	35242.2	34891.6	53103.6	46166	11591.2	34544.4
SM0019	Mucosal	31888.5	18751	4478.3	35954.1	1539.17	35242.2	18471.8	37049.1	39340.1	6687.53	31888.5	24834.8	18996.3	31257.1	39735.5	50011.1	2113.29	13877.2	27722.5	35596.4	15490.8	28001.1	31257.1	30333.2	36680.5	70969.1	19360.7	55270.8	38948.7	41357.1	34200.6	49020.8	24587.7	655.895	38561.1	27446.7	40134.9	12444.1	13174	12271.1	33860.4	22247.8	26635.5	34200.6	27446.7	42616.6	13121.4	39340.1
SM0004	Uveal	20994.2	8901.72	1054.69	18620.2	1645.83	19791.3	10006.6	25591.1	19910.5	9027.22	73130.4	30031.4	13507.5	14632.5	10636	26903.2	2796.15	25591.1	17712	26635.5	8638.64	16647.2	22247.8	19535.7	23861	13670.6	9710.86	1568.7	22026.5	12977.9	26903.2	9302.14	19380.1	18939.4	21418.3	27722.5	33189.9	6884.31	10249.7	9358.12	10404.6	11684.3	17430.9	12670.1	25084.4	15444.4	9779.07	25591.1
SM0018	Acral	30946	16580.8	4367.74	27722.5	3800.93	28001.1	11813.5	47572	38948.7	3209.92	3604.72	30638.1	19380.1	23155.8	17943.8	27173.6	765.095	20681.6	19831	31571.2	14171.7	20090.5	31888.5	28853.9	33523.4	17659	39735.5	6891.2	50011.1	37049.1	33523.4	18939.4	24100.8	686.084	43914.5	24834.8	34544.4	11980.1	13016.9	9828.09	30638.1	23623.6	19418.9	26635.5	9740.04	42192.6	15584	27446.7
SM0003	Cutaneous	9461.63	3846.81	931.69	14171.7	1806.24	20090.5	14794.3	21525.6	25848.3	11672.6	14913.2	24343	11181.3	15709.2	9604.63	21141.6	801.913	13386.5	29143.9	30333.2	7847.89	14228.5	14898.3	31257.1	32532.7	3601.12	10270.2	350.023	17051.6	7808.75	23388.5	4319.96	15475.3	18601.6	37797.6	64860.9	40538.2	16415.8	3812.35	9749.78	5653.33	8569.8	19811.1	9877.35	43044.9	70969.1	13095.2	16531.1
SM0001	Cutaneous	24100.8	17694.3	1241.41	17068.7	2096.45	18620.2	10383.8	18471.8	29143.9	11159	3718.22	37049.1	14002.6	17188.6	12519	25591.1	3026.01	23861	19302.7	31571.2	9461.63	20537.3	26903.2	26370.5	27722.5	10927.1	49020.8	105.742	20030.3	20537.3	25591.1	13386.5	29143.9	499.696	24100.8	23861	37421.5	8655.93	7324.65	7487.57	21590.3	11932.2	23623.6	10927.1	25848.3	30031.4	16448.7	25084.4
Mean		29542.8	15349.8	7849.84	31945.9	5868.63	24885.7	12408.4	31027.6	30719.8	7128.94	18001.5	24627.4	15282.9	21424	19476	25622.3	5177.51	20771.5	17798.2	25928.2	8222.61	22501	24838.2	26395.3	33774.4	19250.8	22716.6	15347.3	31007.5	29124	25860.9	20827.7	23532.9	12265.3	30102.7	23546.2	34510.8	18995.8	8527	9290.43	22598.4	15586.7	21583.4	21489.3	29275.9	35175.4	12991.9	31267.9
Mean+1 stdev		41063.9	29524.1	25090	54063.1	23556.6	30613.6	16918.6	43867.4	38116.4	9666.69	40092.1	30226.7	18566.2	31367	30429.8	36226.7	20653.4	38974.8	23867.4	32044.4	11328.1	42211.7	30298.9	32669.8	42818.2	36947.8	32956.7	33762.7	43139.4	47657.6	30258.8	36162.2	33014	28371.2	37551.6	32852.7	40580.8	61324.1	11148	13553.8	39075.2	19851.2	29135.8	30379.6	48032.8	46432.8	14772.2	48461.5
Mean+2 stdev		52584.9	43698.5	42330.1	76180.4	41244.6	36341.4	21428.8	56707.2	45513	12204.4	62182.7	35826	21849.5	41310.1	41383.5	46831.2	36129.3	57178.2	29936.6	38160.5	14433.7	61922.3	35759.6	38944.4	51861.9	54644.8	43196.8	52178.1	55271.3	66191.1	34656.6	51496.7	42495.2	44477.1	45000.5	42159.2	46650.9	103652	13769	17817.1	55552	24115.6	36688.2	39269.9	66789.8	57690.2	16552.4	65655.1
[truncated: 61 more columns]
