# Supplementary material for: Identifying treatment options for BRAFV600 wild-type metastatic melanoma: A SU2C/MRA genomics-enabled clinical trial
Source: PLoS One. 2021 Apr 7;16(4):e0248097. doi: 10.1371/journal.pone.0248097 (PMC8026051; doi:10.1371/journal.pone.0248097)
Supplement: S8 Table — (XLSX) [file pone.0248097.s010.xlsx]

## Sheet: SuppTable8
Supplementary Table 8: Swapped HLA and mutation analysis
sM = swapped mutation
sH = swapped HLA
CI = confidence interval
			Swapped HLA analysis			Swapped mutation analysis			Swapped HLA analysis (RNA)			Swapped mutation analysis (RNA)
			AUC	Lower CI	Upper CI	AUC	Lower CI	Upper CI	AUC	Lower CI	Upper CI	AUC	Lower CI	Upper CI
Patient ID	Sample	Subtype	auc_sH	auc_sH_CB_1	auc_sH_CB_2	auc_sM	auc_sM_CB_1	auc_sM_CB_2	auc_rnaw_sH	auc_sH_rnaw_CB_1	auc_sH_rnaw_CB_2	auc_rnaw_sM	auc_sM_rnaw_CB_1	auc_sM_rnaw_CB_2
SM0002	trial	Acral	0.462674	0.241924	0.806186	0.483681	0.194048	0.745184	0.632428	0.370599	0.903114	0.712243	0.45262	0.96575
SM0014	trial	Acral	0.501808	0.360625	0.595965	0.445692	0.338451	0.546682	0.502727	0.357143	0.629067	0.438783	0.321152	0.562296
SM0018	trial	Acral	0.477128	0.428062	0.532566	0.46324	0.407904	0.511508	0.510672	0.466769	0.557579	0.557031	0.511429	0.610966
SM0024	trial	Acral	0.517107	0.509126	0.525748	0.510667	0.502779	0.517985	0.516585	0.509324	0.526151	0.517542	0.508935	0.525104
SM0031	trial	Acral	0.452987	0.349442	0.549837	0.47628	0.375644	0.591563	0.529593	0.427786	0.641136	0.634471	0.511969	0.749899
SM0001	trial	Cutaneous	0.532005	0.495724	0.574323	0.526918	0.486057	0.568147	0.533891	0.499555	0.573982	0.537919	0.50557	0.576354
SM0003	trial	Cutaneous	0.453685	0.429451	0.473	0.490599	0.468165	0.516019	0.475129	0.45109	0.50766	0.482661	0.449098	0.506022
SM0007	trial	Cutaneous	0.504777	0.484416	0.530833	0.463275	0.443485	0.482569	0.487321	0.460398	0.51185	0.427015	0.404866	0.448796
SM0008	trial	Cutaneous	0.515295	0.494786	0.535631	0.477188	0.453647	0.49868	0.490202	0.465847	0.510471	0.448313	0.411383	0.482593
SM0012	trial	Cutaneous	0.541971	0.515587	0.566663	0.548895	0.523579	0.581485	0.553378	0.522538	0.576102	0.577001	0.555931	0.595784
SM0020	trial	Cutaneous	0.467956	0.394472	0.527917	0.483089	0.417631	0.568052	0.451577	0.385038	0.531516	0.491106	0.420119	0.573935
SM0022	trial	Cutaneous	0.45235	0.432942	0.477996	0.476414	0.449841	0.503488	0.464872	0.439324	0.484047	0.48015	0.452013	0.504609
SM0023	trial	Cutaneous	0.47538	0.454344	0.494359	0.475738	0.456551	0.49639	0.49198	0.47169	0.50606	0.463378	0.446337	0.481298
SM0026	trial	Cutaneous	0.504619	0.468092	0.52984	0.506565	0.467926	0.54188	0.524541	0.489454	0.556431	0.543926	0.514557	0.568347
SM0028	trial	Cutaneous	0.486863	0.405373	0.5632	0.514526	0.44694	0.577826	0.437814	0.363902	0.518523	0.387775	0.316927	0.48336
SM0029	trial	Cutaneous	0.531089	0.519524	0.540865	0.493602	0.484191	0.503984	0.545285	0.535444	0.555122	0.475943	0.465586	0.486216
SM0034	trial	Cutaneous	0.466674	0.444096	0.492998	0.459588	0.436067	0.491413	0.466434	0.439999	0.488385	0.461309	0.398375	0.555106
SM0035	trial	Cutaneous	0.437048	0.260628	0.582975	0.435083	0.262158	0.62027	0.437048	0.252577	0.608321	0.429816	0.0347601	0.986463
SM0027	trial	Melanoma of unknown primary (MUP)	0.456152	0.341086	0.586907	0.400391	0.290788	0.508296	0.427245	0.317264	0.537034	0.374227	0.270985	0.45489
SM0009	trial	Mucosal	0.483162	0.413732	0.551833	0.45278	0.377259	0.531963	0.483162	0.403531	0.547485	0.445338	0.252411	0.711349
SM0015	trial	Mucosal	0.471452	0.396438	0.533816	0.465719	0.407708	0.543495	0.503962	0.444843	0.56269	0.454645	0.387518	0.517203
SM0019	trial	Mucosal	0.544686	0.50464	0.579826	0.499814	0.460789	0.536059	0.537357	0.508282	0.576612	0.518579	0.480958	0.550381
SM0021	trial	Mucosal	0.515398	0.505774	0.525016	0.515758	0.505367	0.525495	0.515072	0.507266	0.523193	0.522947	0.514197	0.532253
SM0025	trial	Mucosal	0.492848	0.428986	0.542431	0.498388	0.436727	0.580026	0.46502	0.413942	0.516021	0.475398	0.43049	0.529905
SM0032	trial	Mucosal	0.45288	0.380419	0.521708	0.473481	0.40695	0.548528	0.469151	0.383374	0.542558	0.502881	0.396089	0.63804
SM0033	trial	Mucosal	0.503332	0.42659	0.567907	0.486067	0.411546	0.560905	0.497706	0.412058	0.560873	0.512694	0.436617	0.570644
SM0004	trial	Uveal	0.582361	0.428587	0.705115	0.558644	0.473227	0.694646	0.578723	0.401325	0.762012	0.499673	0.323104	0.646043
SM0005	trial	Uveal	0.502	0.371793	0.626681	0.551279	0.422513	0.685771	0.570384	0.45346	0.691225	0.641942	0.527401	0.745245
SM0006	trial	Uveal	0.522963	0.345449	0.680496	0.501365	0.368183	0.647384	0.574762	0.449872	0.736336	0.494663	0.344326	0.693847
SM0010	trial	Uveal	0.546548	0.374836	0.664129	0.512129	0.370833	0.62093	0.604976	0.467422	0.742196	0.499068	0.347224	0.615105
SM0011	trial	Uveal	0.401176	0.329423	0.502318	0.414251	0.321826	0.514066	0.379958	0.280136	0.464998	0.414751	0.338794	0.477389
SM0013	trial	Uveal	0.563886	0.478591	0.634166	0.517905	0.438753	0.580164	0.632468	0.569346	0.696699	0.602237	0.562286	0.644908
SM0016	trial	Uveal	0.645833	0.260274	0.986301	0	0	0	0	0	0	0.543525	0.522072	0.616608
SM0017	trial	Uveal	0.4803	0.334375	0.626248	0.420109	0.232454	0.595895	0.509439	0.350938	0.65044	0.353682	0.27724	0.427111
SM0030	trial	Uveal	0.471088	0.270356	0.640164	0.466141	0.370174	0.586867	0.371744	0.245714	0.551553	0.413292	0.3457	0.511717
SM0036	trial	Uveal	0.561736	0.424507	0.714066	0.570767	0.453637	0.671261	0.536897	0.427295	0.695697	0.534107	0.444334	0.649605
Evidence of selection				5			3			6			10
