# Supplementary material for: Identifying treatment options for BRAFV600 wild-type metastatic melanoma: A SU2C/MRA genomics-enabled clinical trial
Source: PLoS One. 2021 Apr 7;16(4):e0248097. doi: 10.1371/journal.pone.0248097 (PMC8026051; doi:10.1371/journal.pone.0248097)
Supplement: S9 Table — (XLSX) [file pone.0248097.s011.xlsx]

## Sheet: SuppTable9
Supplementary Table 9: Selected somatic alterations
Patient	Gene	Alteration	HGVS
SM0008	B2M	L15fs	c.43_44delCT
SM0009	IFNGR1	Copy loss (chr6:123,592,350)
SM0019	B2M	Copy loss (chr15:43,989,500)
SM0021	IFNGR1	C235Y
SM0021	JAK1	A201V	c.602C>T
SM0024	B2M	V113I	c.337G>A
SM0024	PBRM1	S1139F	c.3416C>T
SM0024	JAK2	Copy loss (chr9:277,000)
SM0029	STAT1	P696L	c.2087C>T
SM0031	IFNGR1	Copy loss (chr6:134,303,650)
SM0021	MSH6	P82S	c.244C>T
SM0021	MSH6	T633I	c.1898C>T
SM0021	MSH6	G971E	c.2912G>A
SM0024	MSH6	G409E	c.1226G>A
SM0018	MLH1	A202V	c.605C>T
SM0021	MSH2	E572K	c.1714G>A
SM0029	MSH2	E318K	c.952G>A
SM0029	MSH2	G322D	c.965G>A
SM0024	MSH2	E859K	c.2575G>A
SM0021	PMS2	S624F	c.1871C>T
SM0029	PMS2	P470S	c.1408C>T
