# Supplementary material for: Identifying treatment options for BRAFV600 wild-type metastatic melanoma: A SU2C/MRA genomics-enabled clinical trial
Source: PLoS One. 2021 Apr 7;16(4):e0248097. doi: 10.1371/journal.pone.0248097 (PMC8026051; doi:10.1371/journal.pone.0248097)
Supplement: S2 Fig — A: Loss of function (LOF) analysis—Predicted genes experiencing LOF are shown based on integration of DNA and RNA data. Each column represents an individual patient tumor. The central plot lists genes (Y-axis) demonstrating partial or complete LOF in each patient. The Loss of Function score plot indicates the proportion of all patients demonstrating a predicted partial or complete LOF. The right-most plot shows the breakdown of variants supporting a complete LOF only. B: Gain of function (GOF) analysis—Predicted genes experiencing GOF are shown based on integration of DNA and RNA data. Each column represents an individual patient tumor. The central plot lists genes (Y-axis) demonstrating GOF in each patient. The variant type plot indicates the proportion of all patients demonstrating a predicted GOF. Unlike the LOF predictions, a GOF prediction does not differentiate between partial and complete gain (see S1 File). (ZIP) [file pone.0248097.s013.zip]

Archive with 2 entries (2 files):
- S2A_Fig.png
- S2B_Fig.png
