# Supplementary material for: Identifying treatment options for BRAFV600 wild-type metastatic melanoma: A SU2C/MRA genomics-enabled clinical trial
Source: PLoS One. 2021 Apr 7;16(4):e0248097. doi: 10.1371/journal.pone.0248097 (PMC8026051; doi:10.1371/journal.pone.0248097)
Supplement: S4 Fig — A: HLA-A, B, and C expression for each patient is shown on the left plot. Predicted neo-antigen expression, along with the predicted binding of HLA-A, B, or C to the neo-antigen, is shown on the right plot. B: Neo-antigen counts plotted against mutation burden (mutations per Mb) revealed a trend towards significance based on a Pearson’s correlation. (ZIP) [file pone.0248097.s015.zip]

Archive with 2 entries (2 files):
- S4A_Fig.pdf
- S4B_Fig.pdf
